# Supplementary material for: Metal Ion-Mediated Interfacial Coordination Complexation in Octyl Gallate-Curcumin Emulsions: Enhanced Stability and Curcumin Protection
Source: Foods. 2026 Jan 11;15(2):265. doi: 10.3390/foods15020265 (PMC12840199; doi:10.3390/foods15020265)
Supplement: Supplementary file 1 [file foods-15-00265-s001.zip]

Archive with 1 entries (1 files):
- foods-4052974-supplementary.pdf
